# Supplementary material for: Enhancer of zeste homolog 2 promotes hepatocellular cancer progression and chemoresistance by enhancing protein kinase B activation through microRNA-381-mediated SET domain bifurcated 1
Source: Bioengineered. 2022 Feb 19;13(3):5737–55. doi: 10.1080/21655979.2021.2023792 (PMC8974146; doi:10.1080/21655979.2021.2023792)
Supplement: Supplemental Material [file KBIE_A_2023792_SM0919.zip]

Archive with 3 entries (2 files):
- supplementary/
- supplementary/Figure S1.jpg
- supplementary/Supplementary Tables.docx
